# Supplementary material for: Minimum distance quantile regression for spatial autoregressive panel data models with fixed effects
Source: PLoS One. 2021 Dec 14;16(12):e0261144. doi: 10.1371/journal.pone.0261144 (PMC8670681; doi:10.1371/journal.pone.0261144)
Supplement: S1 Data — (XLS) [file pone.0261144.s001.xls]

## Sheet: Sheet1
year	state	logc	logp	logpn	logy
0	1	4.54223	-0.0675933	-0.159065	3.93035
0	2	4.82831	-0.247122	-0.206132	4.15189
0	3	4.6386	-0.125163	-0.170626	3.87902
0	4	4.95583	-0.190196	-0.247122	4.5078
0	5	5.05114	-0.132598	-0.155241	4.55617
0	6	5.11078	-0.132598	-0.132598	4.30277
0	7	5.50696	-0.268264	-0.214197	4.49224
0	8	4.92362	-0.151431	-0.128874	4.1702
0	9	4.68491	-0.128874	-0.159065	4.0429
0	10	4.57471	-0.0887955	-0.206132	4.14883
0	11	4.98018	-0.186251	-0.238788	4.46346
0	12	4.93087	-0.226417	-0.238788	4.27718
0	13	4.74406	-0.147636	-0.186251	4.25362
0	14	4.75186	-0.170626	-0.170626	4.2516
0	15	4.83866	-0.238788	-0.226417	4.03174
0	16	4.7362	-0.0164748	-0.125163	4.00313
0	17	4.93015	-0.136336	-0.234647	4.11734
0	18	4.80974	-0.081678	-0.268264	4.325
0	19	4.95723	-0.0887955	-0.234647	4.40225
0	20	4.84182	-0.0606246	-0.226417	4.29813
0	21	4.72384	-0.0641029	-0.147636	4.21297
0	22	4.42963	-0.00327333	-0.159065	3.76633
0	23	4.89185	-0.170626	-0.238788	4.26611
0	24	4.77828	-0.00327333	-0.155241	4.21902
0	25	4.77491	-0.170626	-0.170626	4.20708
0	26	5.35988	-0.0231415	-0.247122	4.52944
0	27	5.39997	-0.234647	-0.136336	4.32843
0	28	4.95159	-0.0606246	-0.155241	4.53636
0	29	4.52721	-0.0164748	-0.247122	4.09363
0	30	4.98975	-0.155241	-0.132598	4.45626
0	31	4.63764	-0.121466	-0.140089	4.10196
0	32	4.87061	-0.151431	-0.238788	4.29452
0	33	4.73092	-0.0746109	-0.170626	4.06873
0	34	4.85437	-0.132598	-0.155241	4.26991
0	35	4.97397	-0.125163	-0.132598	4.28774
0	36	4.47961	-0.114113	-0.128874	3.89098
0	37	4.66344	-0.140089	-0.170626	4.0639
0	38	4.7032	-0.159065	-0.238788	4.00374
0	39	4.73092	-0.0366097	-0.125163	4.12699
0	40	4.27667	-0.206132	-0.247122	4.2098
0	41	4.8941	-0.081678	-0.234647	4.20093
0	42	4.81056	-0.214197	-0.268264	4.1474
0	43	4.59613	-0.0164748	-0.0887955	4.36611
0	44	4.71671	-0.0995676	-0.238788	3.95555
0	45	4.70411	-0.103184	-0.186251	4.2505
0	46	4.8331	-0.155241	-0.206132	4.28105
1	1	4.55808	-0.0394788	-0.119801	3.99498
1	2	4.79579	-0.255933	-0.195309	4.19818
1	3	4.63084	-0.127101	-0.187496	3.95005
1	4	4.92943	-0.195309	-0.255933	4.56399
1	5	4.96634	-0.108951	-0.141861	4.60651
1	6	5.14108	-0.134453	-0.0840831	4.31763
1	7	5.46086	-0.260109	-0.207143	4.53641
1	8	4.83231	-0.0428402	-0.119801	4.22656
1	9	4.67842	-0.119801	-0.156842	4.09752
1	10	4.50092	-0.0529925	-0.168228	4.17766
1	11	4.97328	-0.191395	-0.215111	4.51459
1	12	4.90008	-0.175891	-0.215111	4.32589
1	13	4.69775	-0.105361	-0.191395	4.29819
1	14	4.71133	-0.191395	-0.187496	4.31387
1	15	4.84419	-0.215111	-0.207143	4.05758
1	16	4.7362	-0.029462	-0.127101	4.05182
1	17	4.9229	-0.145585	-0.227184	4.18801
1	18	4.80566	-0.0840831	-0.260109	4.3834
1	19	4.93231	-0.0875981	-0.227184	4.44981
1	20	4.82831	-0.0563997	-0.175891	4.37496
1	21	4.6511	-0.029462	-0.105361	4.24253
1	22	4.45551	-0.0195446	-0.127101	3.79829
1	23	4.86753	-0.187496	-0.215111	4.31236
1	24	4.72562	-0.00647251	-0.168228	4.23304
1	25	4.66627	-0.119801	-0.191395	4.23267
1	26	5.32933	-0.0495969	-0.255933	4.54511
1	27	5.4112	-0.227184	-0.145585	4.38501
1	28	4.90971	-0.0327898	-0.141861	4.59139
1	29	4.4987	-0.0261453	-0.255933	4.13182
1	30	4.95018	-0.141861	-0.108951	4.51306
1	31	4.62497	-0.0840831	-0.0840831	4.08428
1	32	4.86291	-0.160623	-0.215111	4.35285
1	33	4.71402	-0.0736118	-0.191395	4.13103
1	34	4.76559	-0.0428402	-0.160623	4.32582
1	35	4.94378	-0.127101	-0.108951	4.33399
1	36	4.49647	-0.156842	-0.119801	3.95577
1	37	4.59915	-0.0840831	-0.168228	4.05371
1	38	4.65871	-0.0666914	-0.215111	4.05999
1	39	4.70682	-0.0428402	-0.127101	4.18862
1	40	4.13196	-0.0529925	-0.255933	4.25363
1	41	4.86059	-0.0563997	-0.227184	4.25712
1	42	4.77491	-0.207143	-0.260109	4.23197
1	43	4.55808	-0.0361287	-0.0529925	4.41736
1	44	4.69135	-0.101783	-0.215111	4.01698
1	45	4.66532	-0.0495969	-0.191395	4.30994
1	46	4.89784	-0.168228	-0.119801	4.3168
2	1	4.59006	-0.0554792	-0.086146	4.05101
2	2	4.81381	-0.263635	-0.219183	4.22911
2	3	4.60817	-0.146771	-0.188052	3.99438
2	4	4.94164	-0.219183	-0.263635	4.5917
2	5	4.99043	-0.114218	-0.172843	4.63632
2	6	5.14049	-0.146771	-0.121361	4.38574
2	7	5.50736	-0.267776	-0.22712	4.57894
2	8	4.87596	-0.0588405	-0.0554792	4.27401
2	9	4.63957	-0.0192314	-0.184228	4.16289
2	10	4.55598	-0.0792494	-0.188052	4.29175
2	11	4.98018	-0.184228	-0.251314	4.56889
2	12	4.90749	-0.191891	-0.251314	4.39866
2	13	4.75359	-0.114218	-0.188052	4.38903
2	14	4.68028	-0.114218	-0.188052	4.36953
2	15	4.85748	-0.251314	-0.22712	4.11823
2	16	4.76644	-0.0388398	-0.146771	4.10504
2	17	4.93519	-0.146771	-0.243184	4.25209
2	18	4.79579	-0.121361	-0.267776	4.4246
2	19	4.91632	-0.103598	-0.243184	4.48824
2	20	4.88129	-0.0930904	-0.191891	4.44174
2	21	4.69318	-0.0421456	-0.114218	4.31673
2	22	4.42485	-0.00317965	-0.146771	3.86122
2	23	4.86907	-0.188052	-0.251314	4.36869
2	24	4.77068	-0.0160003	-0.188052	4.2872
2	25	4.70502	-0.132172	-0.188052	4.3314
2	26	5.26113	-0.0588405	-0.263635	4.56172
2	27	5.45447	-0.243184	-0.146771	4.42557
2	28	4.92725	-0.0487902	-0.172843	4.62686
2	29	4.56747	-0.0421456	-0.263635	4.16657
2	30	4.93087	-0.172843	-0.114218	4.54443
2	31	4.63667	-0.0965808	-0.107126	4.23895
2	32	4.90379	-0.176624	-0.251314	4.40104
2	33	4.75014	-0.0896122	-0.188052	4.19291
2	34	4.79082	-0.0554792	-0.176624	4.36764
2	35	4.89185	-0.0554792	-0.114218	4.37966
2	36	4.50092	-0.184228	-0.0192314	4.02831
2	37	4.59208	-0.107126	-0.188052	4.17652
2	38	4.68306	-0.086146	-0.251314	4.12067
2	39	4.79165	-0.0655973	-0.146771	4.23684
2	40	4.17439	-0.0588405	-0.263635	4.28302
2	41	4.81137	-0.0689929	-0.243184	4.3336
2	42	4.81462	-0.22712	-0.267776	4.27625
2	43	4.58802	-0.0487902	-0.0792494	4.47457
2	44	4.70502	-0.110666	-0.251314	4.07567
2	45	4.69501	-0.0554792	-0.184228	4.35638
2	46	4.92435	-0.188052	-0.132172	4.36119
3	1	4.56851	-0.0281709	-0.0937682	4.0794
3	2	4.73532	-0.0903841	-0.23948	4.27057
3	3	4.59411	-0.0670107	-0.212399	4.06293
3	4	4.91852	-0.23948	-0.0903841	4.6226
3	5	4.97328	-0.0736333	-0.076961	4.68054
3	6	5.08327	-0.0441712	-0.138836	4.41968
3	7	5.69002	-0.295947	-0.271355	4.5976
3	8	4.87748	-0.076961	-0.0571584	4.31772
3	9	4.65205	-0.0571584	-0.212399	4.21515
3	10	4.5486	-0.08365	-0.201014	4.26857
3	11	4.9712	-0.076961	-0.271355	4.60187
3	12	4.88356	-0.117783	-0.271355	4.42379
3	13	4.68398	-0.0250013	-0.212399	4.43111
3	14	4.62203	-0.0604317	-0.212399	4.40035
3	15	4.89784	-0.271355	-0.271355	4.1663
3	16	4.78499	-0.076961	-0.0670107	4.14947
3	17	4.90602	-0.0903841	-0.223915	4.28684
3	18	4.79579	-0.138836	-0.295947	4.4524
3	19	4.87977	-0.0441712	-0.223915	4.52284
3	20	4.90156	-0.10399	-0.208589	4.4754
3	21	4.70682	-0.0670107	-0.0703165	4.35679
3	22	4.46476	-0.0186921	-0.0937682	3.90992
3	23	4.93663	-0.212399	-0.271355	4.39427
3	24	4.74406	-0.0474022	-0.201014	4.32416
3	25	4.66438	-0.0903841	-0.212399	4.3807
3	26	5.21494	-0.0802999	-0.23948	4.5802
3	27	5.66157	-0.223915	-0.0903841	4.47528
3	28	4.97604	-0.0736333	-0.08365	4.66408
3	29	4.56954	-0.0637158	-0.0903841	4.19794
3	30	4.80729	0.0656953	-0.08365	4.57425
3	31	4.60016	-0.0703165	-0.0670107	4.22652
3	32	4.90897	-0.208589	-0.271355	4.44469
3	33	4.75273	-0.0637158	-0.212399	4.2186
3	34	4.81137	-0.08365	-0.208589	4.40627
3	35	4.94307	-0.076961	-0.0736333	4.42607
3	36	4.53689	-0.212399	-0.0571584	4.09582
3	37	4.5931	-0.0604317	-0.201014	4.23658
3	38	4.69957	-0.0937682	-0.271355	4.17519
3	39	4.66438	0.0423024	-0.076961	4.27614
3	40	4.1851	-0.0506437	-0.201014	4.29063
3	41	4.87061	0.00308167	-0.223915	4.39829
3	42	4.78916	-0.271355	-0.295947	4.30711
3	43	4.46476	0.0685813	-0.08365	4.52924
3	44	4.71133	-0.131769	-0.271355	4.10379
3	45	4.66627	-0.00930239	-0.076961	4.39777
3	46	4.8926	-0.201014	-0.0903841	4.38243
4	1	4.55913	-0.0553988	-0.120782	4.10405
4	2	4.76303	-0.134387	-0.250459	4.29393
4	3	4.63376	-0.0941133	-0.19437	4.09456
4	4	4.91118	-0.250459	-0.134387	4.64113
4	5	4.98086	-0.0713481	-0.0745687	4.72449
4	6	5.06386	-0.0842932	-0.127561	4.45142
4	7	5.52066	-0.227645	-0.238987	4.64604
4	8	4.88884	-0.100714	-0.0585684	4.35437
4	9	4.67002	-0.0585684	-0.201669	4.26051
4	10	4.58802	-0.104031	-0.198013	4.29325
4	11	4.95442	-0.104031	-0.28968	4.6205
4	12	4.90379	-0.137818	-0.28968	4.4231
4	13	4.73356	-0.04282	-0.19437	4.40892
4	14	4.6171	-0.0745687	-0.19437	4.41741
4	15	4.93663	-0.28968	-0.238987	4.20439
4	16	4.78749	-0.0585684	-0.0941133	4.204
4	17	4.91265	-0.0974082	-0.231411	4.29411
4	18	4.80156	-0.127561	-0.238987	4.48696
4	19	4.86907	0.00597017	-0.231411	4.55857
4	20	4.90082	-0.107359	-0.212719	4.46616
4	21	4.7397	-0.0777997	-0.0908292	4.38096
4	22	4.47847	-0.0553988	-0.120782	3.96457
4	23	4.92943	-0.19437	-0.28968	4.41912
4	24	4.77068	-0.0649378	-0.198013	4.32131
4	25	4.70048	-0.061748	-0.198013	4.38143
4	26	5.16935	-0.100714	-0.250459	4.60299
4	27	5.69676	-0.231411	-0.0974082	4.50643
4	28	4.87596	0.0236697	-0.104031	4.68933
4	29	4.55913	-0.0585684	-0.134387	4.21218
4	30	4.81381	0.0381838	-0.104031	4.59644
4	31	4.56747	-0.0908292	-0.0777997	4.23108
4	32	4.91559	-0.212719	-0.28968	4.45049
4	33	4.76984	-0.0842932	-0.19437	4.25896
4	34	4.83231	-0.104031	-0.212719	4.44214
4	35	4.97328	-0.0745687	-0.0713481	4.46578
4	36	4.55493	-0.201669	-0.0585684	4.1347
4	37	4.60116	-0.0649378	-0.198013	4.23682
4	38	4.71402	-0.120782	-0.28968	4.20542
4	39	4.69135	0.0295007	-0.0941133	4.32753
4	40	4.16356	-0.0585684	-0.198013	4.29695
4	41	4.84733	-0.0490896	-0.231411	4.42397
4	42	4.79496	-0.238987	-0.28968	4.34712
4	43	4.60217	0.0467922	-0.104031	4.54445
4	44	4.73268	-0.124166	-0.28968	4.14016
4	45	4.68491	-0.0181274	-0.104031	4.40215
4	46	4.9229	-0.198013	-0.104031	4.42017
5	1	4.48187	0.0227283	-0.0838815	4.14772
5	2	4.75014	-0.105999	-0.0745502	4.35891
5	3	4.64439	-0.118861	-0.175449	4.12052
5	4	4.8227	0.0170944	-0.105999	4.66384
5	5	4.96424	-0.105999	-0.0807614	4.71835
5	6	5.10473	-0.0838815	-0.118861	4.477
5	7	5.41298	-0.264954	-0.250084	4.68057
5	8	4.86214	-0.0838815	-0.04406	4.40947
5	9	4.65396	-0.04406	-0.165227	4.2866
5	10	4.59613	-0.0838815	-0.0745502	4.29785
5	11	4.88734	0.0227283	-0.280048	4.63409
5	12	4.90008	-0.155109	-0.280048	4.44695
5	13	4.69318	0.0422004	-0.175449	4.42914
5	14	4.60617	-0.071459	-0.175449	4.43843
5	15	4.96145	-0.280048	-0.250084	4.23576
5	16	4.76473	-0.0683773	-0.118861	4.23914
5	17	4.90971	-0.0838815	-0.151759	4.3187
5	18	4.80156	-0.118861	-0.264954	4.50261
5	19	4.85203	0.00858374	-0.151759	4.58236
5	20	4.89933	-0.0838815	-0.155109	4.49791
5	21	4.73356	-0.0622423	-0.0745502	4.41481
5	22	4.48864	-0.0262024	-0.118861	4.01024
5	23	4.92217	-0.175449	-0.280048	4.46302
5	24	4.75445	-0.071459	-0.0838815	4.32886
5	25	4.69592	-0.0470675	-0.175449	4.38839
5	26	5.24544	-0.0591889	-0.105999	4.64999
5	27	5.57595	-0.151759	-0.0838815	4.53966
5	28	4.86907	-0.00865806	-0.0838815	4.72143
5	29	4.60417	-0.0321195	-0.109199	4.24755
5	30	4.82751	-0.00865806	-0.105999	4.6344
5	31	4.57471	-0.0745502	-0.071459	4.24622
5	32	4.86599	-0.122103	-0.280048	4.48407
5	33	4.72739	-0.109199	-0.175449	4.29364
5	34	4.76303	0.0449514	-0.122103	4.468
5	35	4.96215	-0.0807614	-0.105999	4.48223
5	36	4.56122	-0.165227	-0.04406	4.17761
5	37	4.60916	-0.0622423	-0.0745502	4.25841
5	38	4.69318	-0.0653051	-0.280048	4.25362
5	39	4.68583	0.00286944	-0.118861	4.3594
5	40	4.16356	-0.0745502	-0.105999	4.3034
5	41	4.85826	-0.0262024	-0.151759	4.45361
5	42	4.81056	-0.250084	-0.280048	4.38576
5	43	4.62006	0.0639996	-0.0838815	4.57106
5	44	4.78582	-0.105999	-0.280048	4.14767
5	45	4.71313	-0.0350913	-0.0622423	4.43651
5	46	4.91632	-0.0683773	-0.0838815	4.43026
6	1	4.50092	-0.00272851	-0.112348	4.17096
6	2	4.73444	-0.0164839	-0.0972194	4.39677
6	3	4.63376	-0.172021	-0.204918	4.13195
6	4	4.81947	-0.00272851	-0.0972194	4.67091
6	5	4.97466	-0.13081	-0.0474287	4.72462
6	6	5.16764	-0.13081	-0.178514	4.49505
6	7	5.35753	-0.29956	-0.259915	4.66775
6	8	4.79744	0.118086	-0.0705511	4.44639
6	9	4.68767	-0.0705511	-0.235481	4.30933
6	10	4.61115	-0.140171	-0.118464	4.33955
6	11	4.87061	-0.0417307	-0.30694	4.63883
6	12	4.8896	-0.21163	-0.30694	4.46643
6	13	4.6812	-0.0192578	-0.204918	4.45721
6	14	4.63084	-0.118464	-0.204918	4.45667
6	15	4.98566	-0.30694	-0.259915	4.25583
6	16	4.75273	-0.0972194	-0.172021	4.22602
6	17	4.90676	-0.0942209	-0.204918	4.34424
6	18	4.80648	-0.178514	-0.29956	4.52418
6	19	4.86522	-0.0474287	-0.204918	4.59334
6	20	4.89335	-0.140171	-0.21163	4.50001
6	21	4.72117	-0.112348	-0.12771	4.42712
6	22	4.51086	-0.0531594	-0.172021	4.03208
6	23	4.92144	-0.204918	-0.30694	4.44553
6	24	4.76559	-0.118464	-0.140171	4.331
6	25	4.68583	-0.109304	-0.204918	4.4386
6	26	5.29129	-0.0972194	-0.140171	4.66542
6	27	5.51544	-0.204918	-0.0942209	4.55598
6	28	4.79744	0.0504755	-0.13081	4.72561
6	29	4.46591	0.0321744	-0.0972194	4.24637
6	30	4.80729	0.0504755	-0.13081	4.63749
6	31	4.57368	-0.12771	-0.124618	4.28783
6	32	4.85826	-0.152789	-0.30694	4.49759
6	33	4.68859	0.0054348	-0.204918	4.29887
6	34	4.74232	-0.00546449	-0.178514	4.48522
6	35	4.76899	0.0452807	-0.13081	4.48851
6	36	4.64631	-0.235481	-0.0705511	4.20776
6	37	4.62986	-0.124618	-0.12771	4.2642
6	38	4.67563	-0.112348	-0.30694	4.27054
6	39	4.71223	-0.0647202	-0.172021	4.37954
6	40	4.18358	-0.0972194	-0.140171	4.30072
6	41	4.90231	-0.0705511	-0.204918	4.45614
6	42	4.81947	-0.259915	-0.30694	4.4116
6	43	4.60717	0.0242273	-0.140171	4.56611
6	44	4.71939	-0.133921	-0.30694	4.1632
6	45	4.71402	-0.0882507	-0.112348	4.43944
6	46	4.91045	-0.118464	-0.140171	4.42542
7	1	4.49758	0.0204089	-0.123275	4.20139
7	2	4.74667	-0.0448033	-0.114567	4.43407
7	3	4.60817	-0.0556435	-0.123275	4.16314
7	4	4.81218	0	-0.0448033	4.6827
7	5	4.78749	0.084	0.0128043	4.74948
7	6	5.04343	0.0051414	-0.174108	4.50071
7	7	5.30032	-0.308516	-0.298045	4.68497
7	8	4.81705	0.114341	-0.123275	4.48599
7	9	4.69957	-0.123275	-0.17718	4.333
7	10	4.62889	-0.137959	-0.13206	4.36712
7	11	4.82671	0.0648606	-0.315558	4.63897
7	12	4.90231	-0.23742	-0.315558	4.44475
7	13	4.68675	-0.0287602	-0.135005	4.46404
7	14	4.7362	-0.126195	-0.135005	4.47657
7	15	5.04857	-0.315558	-0.298045	4.28348
7	16	4.75273	-0.123275	-0.0693611	4.24594
7	17	4.85593	-0.0208341	-0.211612	4.38199
7	18	4.81624	-0.174108	-0.308516	4.55842
7	19	4.8227	0.0204089	-0.211612	4.61829
7	20	4.85671	-0.140922	-0.23742	4.47763
7	21	4.64727	0.00770222	-0.0394269	4.45289
7	22	4.53689	-0.0693611	-0.123275	4.05737
7	23	4.79827	-0.0749013	-0.315558	4.46996
7	24	4.71133	-0.13206	-0.137959	4.3779
7	25	4.68306	-0.135005	-0.129123	4.44199
7	26	5.24439	0.002574	-0.137959	4.72577
7	27	5.58237	-0.211612	-0.0287602	4.54677
7	28	4.79331	0.0551518	-0.0103628	4.75466
7	29	4.49981	0.0229309	-0.114567	4.27378
7	30	4.77912	0.0478078	-0.0287602	4.66503
7	31	4.54116	-0.0394269	-0.13206	4.26025
7	32	4.80074	-0.058372	-0.315558	4.49543
7	33	4.68583	-0.0103628	-0.126195	4.33423
7	34	4.67563	-0.0103628	-0.174108	4.50066
7	35	4.81947	0.0128043	0.0204089	4.50377
7	36	4.64054	-0.17718	-0.123275	4.23822
7	37	4.52937	-0.00776201	-0.135005	4.28601
7	38	4.60317	0.0279561	-0.315558	4.28818
7	39	4.66721	0.0404095	-0.123275	4.4079
7	40	4.18205	-0.114567	-0.137959	4.33971
7	41	4.80893	-0.0287602	-0.211612	4.47111
7	42	4.8227	-0.298045	-0.315558	4.43844
7	43	4.57161	-0.00258065	-0.137959	4.54798
7	44	4.74057	-0.140922	-0.315558	4.22732
7	45	4.66721	-0.00776201	-0.0287602	4.45526
7	46	4.88432	-0.129123	-0.137959	4.43404
8	1	4.55808	0.0528969	-0.123354	4.23081
8	2	4.69684	-0.0506437	-0.101254	4.47332
8	3	4.64535	-0.0428817	-0.0958041	4.20354
8	4	4.79579	-0.0199508	-0.0506437	4.6913
8	5	4.76729	0.11641	-0.00743498	4.75733
8	6	5.08203	0.0195605	-0.169076	4.52304
8	7	5.36129	-0.21699	-0.29346	4.73263
8	8	4.81218	0.0783318	-0.123354	4.5131
8	9	4.751	-0.123354	-0.166157	4.3662
8	10	4.68675	-0.186776	-0.163245	4.38378
8	11	4.8331	0.0219789	-0.296777	4.66948
8	12	4.93663	-0.229336	-0.296777	4.47903
8	13	4.68583	-0.0506437	-0.154562	4.46123
8	14	4.63279	-0.0403077	-0.154562	4.51948
8	15	5.09681	-0.296777	-0.29346	4.30739
8	16	4.78582	-0.0300775	-0.076961	4.26322
8	17	4.89185	-0.0428817	-0.172005	4.39447
8	18	4.84182	-0.169076	-0.29346	4.58478
8	19	4.79909	0.0122701	-0.172005	4.64137
8	20	4.83708	-0.0326252	-0.229336	4.51769
8	21	4.75703	-0.00992564	-0.0506437	4.46622
8	22	4.65776	-0.076961	-0.0428817	4.0992
8	23	4.8489	-0.0958041	-0.296777	4.49418
8	24	4.75014	-0.154562	-0.186776	4.37731
8	25	4.68767	-0.154562	-0.163245	4.47068
8	26	5.24965	0.0828877	-0.186776	4.7319
8	27	5.62762	-0.172005	-0.0428817	4.56252
8	28	4.82911	0.0291992	0.0195605	4.78147
8	29	4.52829	0.0291992	-0.101254	4.31383
8	30	4.81462	0.0291992	-0.0250013	4.68686
8	31	4.59006	-0.0403077	-0.154562	4.35949
8	32	4.82511	-0.0610877	-0.296777	4.51465
8	33	4.7484	-0.0174351	-0.0958041	4.34772
8	34	4.66627	0.0986715	-0.169076	4.51525
8	35	4.81381	-0.00743498	0.0122701	4.50373
8	36	4.74493	-0.166157	-0.123354	4.25861
8	37	4.57161	-0.0506437	-0.163245	4.33261
8	38	4.66627	0.0267982	-0.296777	4.32423
8	39	4.69043	0.0363676	-0.0428817	4.41569
8	40	4.21509	-0.101254	-0.186776	4.36737
8	41	4.8235	-0.0250013	-0.172005	4.50632
8	42	4.85515	-0.29346	-0.296777	4.47705
8	43	4.57471	-0.00495051	-0.186776	4.54916
8	44	4.71402	0.0267982	-0.296777	4.26038
8	45	4.65776	-0.00743498	-0.0506437	4.48258
8	46	4.88053	-0.163245	-0.186776	4.46337
9	1	4.61611	0.0118907	-0.111226	4.28501
9	2	4.82831	-0.0953102	-0.116588	4.51004
9	3	4.64343	0.0535634	-0.111226	4.25682
9	4	4.81624	-0.04652	-0.0953102	4.71193
9	5	4.70773	0.204794	-0.00479617	4.77402
9	6	5.05178	0.0670772	-0.197751	4.56507
9	7	5.39635	-0.215399	-0.335038	4.7771
9	8	4.83628	0.112987	-0.0217663	4.5557
9	9	4.76217	-0.0217663	-0.203599	4.41821
9	10	4.83708	-0.215399	-0.19484	4.46012
9	11	4.84103	0.00238949	-0.311896	4.69237
9	12	5.00529	-0.251656	-0.311896	4.51313
9	13	4.69501	0.00238949	-0.103236	4.53398
9	14	4.70953	-0.0744761	-0.103236	4.59198
9	15	5.18962	-0.311896	-0.335038	4.35016
9	16	4.83071	-0.0440169	-0.111226	4.29824
9	17	4.91632	-0.00720291	-0.146603	4.4297
9	18	4.89185	-0.197751	-0.335038	4.61302
9	19	4.76984	0.0957451	-0.146603	4.66614
9	20	4.87825	-0.0440169	-0.251656	4.56318
9	21	4.57265	0.0782007	-0.0719021	4.49853
9	22	4.71939	-0.111226	-0.0440169	4.16106
9	23	4.86753	-0.103236	-0.311896	4.52244
9	24	4.80566	-0.04152	-0.215399	4.47953
9	25	4.65301	-0.0168882	-0.19484	4.54075
9	26	5.29129	-0.0291283	-0.215399	4.74062
9	27	5.69103	-0.146603	-0.0440169	4.58932
9	28	4.85515	0.0071514	0.0213026	4.80302
9	29	4.59815	-0.0168882	-0.116588	4.36456
9	30	4.78666	0.0213026	-0.0440169	4.70091
9	31	4.64247	-0.0719021	-0.0667739	4.50305
9	32	4.8235	-0.0848389	-0.311896	4.54308
9	33	4.80156	-0.0490294	-0.103236	4.3735
9	34	4.69135	0.0670772	-0.197751	4.54328
9	35	4.90082	-0.00479617	0.0957451	4.5375
9	36	4.7766	-0.203599	-0.0217663	4.30228
9	37	4.63473	-0.0667739	-0.19484	4.43786
9	38	4.71402	-0.00479617	-0.335038	4.38405
9	39	4.68767	0.115121	-0.0490294	4.44751
9	40	4.2669	-0.116588	-0.215399	4.41317
9	41	4.92725	-0.0440169	-0.146603	4.50427
9	42	4.91998	-0.335038	-0.311896	4.52052
9	43	4.483	0.0979166	-0.215399	4.57907
9	44	4.76644	-0.0120338	-0.335038	4.31232
9	45	4.68951	-0.0365449	0.00238949	4.51357
9	46	4.94164	-0.19484	-0.215399	4.55496
10	1	4.63376	-0.0531917	-0.174246	4.33463
10	2	4.85437	-0.1374	-0.195927	4.55435
10	3	4.68213	0.0156428	-0.174246	4.34128
10	4	4.8235	-0.106863	-0.1374	4.74449
10	5	4.6941	0.130712	-0.0894714	4.81867
10	6	5.04149	-0.00904984	-0.229357	4.60474
10	7	5.34425	-0.25228	-0.388714	4.78428
10	8	4.88734	0.0653828	-0.0531917	4.61502
10	9	4.78582	-0.0460911	-0.281694	4.47186
10	10	4.80238	-0.201422	-0.255183	4.54143
10	11	4.8235	-0.0796674	-0.372239	4.75517
10	12	5.04986	-0.299767	-0.372239	4.60229
10	13	4.70592	-0.0579536	-0.163579	4.68926
10	14	4.74667	-0.122015	-0.163579	4.68119
10	15	5.30777	-0.372239	-0.388714	4.41033
10	16	4.84182	-0.106863	-0.174246	4.34129
10	17	4.92725	-0.0796674	-0.185028	4.46784
10	18	4.92217	-0.229357	-0.388714	4.65883
10	19	4.79744	0.0354019	-0.185028	4.69585
10	20	4.8956	-0.0993725	-0.299767	4.61771
10	21	4.67096	0.0266682	-0.119474	4.62188
10	22	4.74493	-0.174246	-0.106863	4.2273
10	23	4.88356	-0.163579	-0.372239	4.58506
10	24	4.78666	-0.0821094	-0.255183	4.56887
10	25	4.66908	-0.0748012	-0.255183	4.65976
10	26	5.30579	-0.096888	-0.201422	4.77407
10	27	5.63121	-0.185028	-0.109373	4.64059
10	28	4.78916	0.0965379	-0.00904984	4.83608
10	29	4.59411	-0.0603431	-0.195927	4.39698
10	30	4.7766	0.0310446	-0.109373	4.71954
10	31	4.68859	-0.119474	-0.11441	4.84621
10	32	4.79165	-0.0555699	-0.372239	4.59179
10	33	4.82109	-0.0944097	-0.163579	4.45455
10	34	4.70682	0.0111983	-0.229357	4.58679
10	35	4.95583	-0.0894714	0.0354019	4.55255
10	36	4.83231	-0.281694	-0.0460911	4.35976
10	37	4.63957	-0.11441	-0.255183	4.63336
10	38	4.69775	-0.0845574	-0.388714	4.43715
10	39	4.70411	0.04406	-0.106863	4.50823
10	40	4.28634	-0.195927	-0.255183	4.43837
10	41	4.98907	-0.109373	-0.185028	4.5419
10	42	4.96354	-0.388714	-0.372239	4.57099
10	43	4.51086	0.0332256	-0.201422	4.63914
10	44	4.75875	-0.106863	-0.388714	4.34562
10	45	4.69592	-0.0413852	-0.0796674	4.56602
10	46	4.95018	-0.255183	-0.201422	4.61977
11	1	4.68398	-0.134401	-0.174643	4.32325
11	2	4.8911	-0.229247	-0.265615	4.51571
11	3	4.69775	-0.0802118	-0.260338	4.34683
11	4	4.84182	-0.162638	-0.229247	4.7339
11	5	4.72206	0.0628891	-0.177062	4.79311
11	6	5.01926	-0.109199	-0.319976	4.56914
11	7	5.20785	-0.314405	-0.454306	4.78379
11	8	4.91265	-0.0246419	-0.150776	4.5813
11	9	4.81786	-0.150776	-0.336878	4.44224
11	10	4.8331	-0.260338	-0.319976	4.54535
11	11	4.88204	-0.162638	-0.447937	4.73321
11	12	5.07267	-0.356965	-0.447937	4.53846
11	13	4.75445	-0.132084	-0.260338	4.57715
11	14	4.77576	-0.204057	-0.260338	4.63814
11	15	5.35847	-0.447937	-0.454306	4.40905
11	16	4.86676	-0.169824	-0.174643	4.35943
11	17	4.95653	-0.165028	-0.262973	4.45305
11	18	4.97535	-0.319976	-0.454306	4.63388
11	19	4.8227	-0.0627821	-0.262973	4.67236
11	20	4.93303	-0.181916	-0.356965	4.58101
11	21	4.70592	-0.0477765	-0.211548	4.54553
11	22	4.76303	-0.174643	-0.169824	4.20465
11	23	4.90823	-0.260338	-0.447937	4.53812
11	24	4.8032	-0.165028	-0.319976	4.5247
11	25	4.70502	-0.160254	-0.319976	4.55292
11	26	5.32155	-0.162638	-0.265615	4.71916
11	27	5.59768	-0.262973	-0.177062	4.61151
11	28	4.79909	0.0180909	-0.109199	4.80812
11	29	4.60817	-0.120576	-0.265615	4.37797
11	30	4.80074	-0.0393019	-0.177062	4.69389
11	31	4.70502	-0.211548	-0.199094	4.65677
11	32	4.80484	-0.139052	-0.447937	4.57315
11	33	4.87137	-0.184352	-0.260338	4.43543
11	34	4.73795	-0.0563235	-0.319976	4.57381
11	35	4.98429	-0.177062	-0.0627821	4.53559
11	36	4.86522	-0.336878	-0.150776	4.35111
11	37	4.68583	-0.199094	-0.319976	4.49247
11	38	4.74319	-0.14842	-0.454306	4.41811
11	39	4.74232	-0.0371944	-0.184352	4.4976
11	40	4.32546	-0.265615	-0.319976	4.41954
11	41	5.02256	-0.177062	-0.262973	4.51065
11	42	5.00797	-0.454306	-0.447937	4.55253
11	43	4.59107	-0.0499064	-0.260338	4.63499
11	44	4.78666	-0.160254	-0.454306	4.3489
11	45	4.71671	-0.11601	-0.162638	4.54345
11	46	4.98224	-0.319976	-0.265615	4.61536
12	1	4.71582	-0.143673	-0.224073	4.33054
12	2	4.80238	-0.120342	-0.283971	4.47906
12	3	4.74319	-0.10165	-0.224073	4.32315
12	4	4.84497	-0.178611	-0.189784	4.73714
12	5	4.7023	0.0129272	-0.194289	4.77992
12	6	4.99451	-0.158808	-0.308973	4.5541
12	7	5.17332	-0.311508	-0.470747	4.80769
12	8	4.88204	-0.0398157	-0.189784	4.55754
12	9	4.81137	-0.189784	-0.345059	4.42516
12	10	4.81462	-0.288922	-0.332021	4.49194
12	11	4.88129	-0.174176	-0.479716	4.73413
12	12	5.09006	-0.382497	-0.479716	4.5368
12	13	4.79165	-0.169761	-0.228735	4.58824
12	14	4.81543	-0.231075	-0.212513	4.62703
12	15	5.40717	-0.479716	-0.470747	4.39971
12	16	4.89485	-0.194289	-0.224073	4.36992
12	17	4.94663	-0.141529	-0.276591	4.42499
12	18	4.98429	-0.308973	-0.470747	4.63507
12	19	4.83708	-0.085323	-0.276591	4.66665
12	20	4.91852	-0.192034	-0.382497	4.55984
12	21	4.71402	-0.085323	-0.233419	4.52449
12	22	4.76046	-0.224073	-0.194289	4.18383
12	23	4.90971	-0.212513	-0.479716	4.54016
12	24	4.81786	-0.207925	-0.332021	4.50934
12	25	4.73708	-0.18754	-0.332021	4.59956
12	26	5.32399	-0.189784	-0.288922	4.73136
12	27	5.59508	-0.276591	-0.252377	4.5934
12	28	4.80648	-0.0187623	-0.158808	4.80482
12	29	4.6357	-0.150132	-0.283971	4.41151
12	30	4.81947	-0.0436917	-0.252377	4.6852
12	31	4.76984	-0.233419	-0.228735	4.57331
12	32	4.80811	-0.156632	-0.479716	4.55394
12	33	4.8896	-0.210216	-0.231075	4.45221
12	34	4.74145	-0.0772585	-0.308973	4.57641
12	35	5.04149	-0.194289	-0.085323	4.54507
12	36	4.87137	-0.345059	-0.189784	4.33725
12	37	4.7318	-0.228735	-0.332021	4.45109
12	38	4.76559	-0.171966	-0.479716	4.40348
12	39	4.75359	-0.0613219	-0.210216	4.52288
12	40	4.3281	-0.283971	-0.332021	4.42392
12	41	5.04665	-0.252377	-0.276591	4.49453
12	42	5.02848	-0.470747	-0.479716	4.56233
12	43	4.60016	-0.0934532	-0.288922	4.65085
12	44	4.81381	-0.174176	-0.479716	4.36967
12	45	4.7318	-0.143673	-0.174176	4.5397
12	46	5.07954	-0.332021	-0.288922	4.61915
13	1	4.75531	-0.121304	-0.203996	4.36759
13	2	4.80648	-0.147436	-0.270836	4.50716
13	3	4.77996	-0.111432	-0.241322	4.33947
13	4	4.85203	-0.163864	-0.236858	4.75816
13	5	4.73092	0.0122272	-0.0862128	4.78903
13	6	5.03044	-0.127274	-0.210482	4.56026
13	7	5.12218	-0.17427	-0.406344	4.81292
13	8	4.86984	-0.017731	-0.17218	4.55957
13	9	4.83549	-0.17218	-0.327723	4.44998
13	10	4.82911	-0.291791	-0.289441	4.50767
13	11	4.90082	-0.161796	-0.457776	4.74188
13	12	5.1156	-0.385456	-0.457776	4.57514
13	13	4.8235	-0.17427	-0.241322	4.62342
13	14	4.84968	-0.199695	-0.241322	4.58701
13	15	5.44198	-0.457776	-0.406344	4.4357
13	16	4.93878	-0.168013	-0.203996	4.41292
13	17	4.97604	-0.131274	-0.259381	4.48155
13	18	4.92071	-0.210482	-0.406344	4.66314
13	19	4.76132	0.00874896	-0.259381	4.67724
13	20	4.92725	-0.17218	-0.385456	4.60453
13	21	4.75961	-0.0881304	-0.234633	4.5365
13	22	4.79496	-0.203996	-0.168013	4.22178
13	23	4.93806	-0.241322	-0.457776	4.56093
13	24	4.82751	-0.227988	-0.291791	4.50571
13	25	4.77153	-0.195412	-0.289441	4.56188
13	26	5.30529	-0.236858	-0.291791	4.74928
13	27	5.6716	-0.259381	-0.189022	4.62963
13	28	4.80729	-0.0597463	-0.127274	4.81763
13	29	4.62889	-0.139323	-0.270836	4.44492
13	30	4.82511	-0.0486144	-0.189022	4.68999
13	31	4.83151	-0.21483	-0.234633	4.47349
13	32	4.82511	-0.159732	-0.457776	4.58952
13	33	4.93159	-0.203996	-0.241322	4.48545
13	34	4.77744	-0.084299	-0.210482	4.60345
13	35	5.01197	-0.0862128	0.00874896	4.56779
13	36	4.91852	-0.327723	-0.17218	4.36357
13	37	4.75961	-0.234633	-0.289441	4.37411
13	38	4.80156	-0.163864	-0.457776	4.43613
13	39	4.79909	-0.065359	-0.203996	4.56163
13	40	4.35543	-0.270836	-0.291791	4.44929
13	41	5.14225	-0.189022	-0.259381	4.53495
13	42	5.06323	-0.406344	-0.457776	4.58386
13	43	4.60817	-0.0710034	-0.291791	4.68552
13	44	4.86522	-0.161796	-0.457776	4.4026
13	45	4.7484	-0.103605	-0.17427	4.56887
13	46	5.08451	-0.289441	-0.291791	4.65583
14	1	4.76303	-0.190274	-0.216565	4.39267
14	2	4.80156	-0.218616	-0.304321	4.52046
14	3	4.80893	-0.141579	-0.27783	4.38447
14	4	4.83945	-0.212475	-0.218616	4.78235
14	5	4.76473	-0.036979	-0.147299	4.81905
14	6	5.0324	-0.158837	-0.208401	4.56991
14	7	4.91779	-0.154976	-0.456237	4.85385
14	8	4.8911	-0.0807305	-0.202322	4.58941
14	9	4.85125	-0.202322	-0.361875	4.46727
14	10	4.82831	-0.284387	-0.333835	4.51825
14	11	4.89784	-0.204344	-0.496083	4.76478
14	12	5.15329	-0.400527	-0.496083	4.59732
14	13	4.83231	-0.204344	-0.27783	4.60316
14	14	4.85125	-0.231013	-0.27783	4.66092
14	15	5.43547	-0.496083	-0.456237	4.45836
14	16	4.94164	-0.214517	-0.216565	4.44471
14	17	4.98086	-0.174432	-0.297632	4.49729
14	18	4.91045	-0.208401	-0.456237	4.66522
14	19	4.77828	-0.0559943	-0.297632	4.69232
14	20	4.94378	-0.226863	-0.400527	4.64812
14	21	4.76388	-0.132118	-0.266995	4.59939
14	22	4.80484	-0.216565	-0.214517	4.27213
14	23	4.94734	-0.27783	-0.496083	4.60114
14	24	4.84419	-0.241462	-0.333835	4.50277
14	25	4.76814	-0.231013	-0.333835	4.56367
14	26	5.25123	-0.206371	-0.304321	4.7871
14	27	5.63049	-0.297632	-0.254147	4.65392
14	28	4.81056	-0.0629996	-0.158837	4.82515
14	29	4.62889	-0.160773	-0.304321	4.4648
14	30	4.83231	-0.119021	-0.254147	4.69732
14	31	4.80566	-0.245673	-0.266995	4.44631
14	32	4.84655	-0.19628	-0.496083	4.61989
14	33	4.9445	-0.235179	-0.27783	4.51754
14	34	4.78832	-0.128359	-0.214517	4.62118
14	35	5.0026	-0.147299	-0.0559943	4.59321
14	36	4.92144	-0.361875	-0.202322	4.38217
14	37	4.75014	-0.266995	-0.333835	4.46097
14	38	4.82511	-0.200304	-0.496083	4.45638
14	39	4.82189	-0.128359	-0.235179	4.59024
14	40	4.35671	-0.304321	-0.333835	4.47327
14	41	5.13226	-0.254147	-0.297632	4.53171
14	42	5.06069	-0.456237	-0.496083	4.61063
14	43	4.59815	-0.120882	-0.284387	4.70179
14	44	4.89709	-0.214517	-0.496083	4.42764
14	45	4.76388	-0.15113	-0.204344	4.60567
14	46	5.07767	-0.333835	-0.304321	4.69667
15	1	4.81218	-0.16831	-0.19591	4.42609
15	2	4.82591	-0.19591	-0.275487	4.56822
15	3	4.84655	-0.143219	-0.267438	4.42916
15	4	4.83708	-0.10502	-0.19591	4.81241
15	5	4.76644	-0.0551755	-0.146765	4.84773
15	6	5.04665	-0.10502	-0.224295	4.58781
15	7	4.86984	-0.0864538	-0.420921	4.85494
15	8	4.89335	0.0167304	-0.175596	4.62903
15	9	4.87214	-0.175596	-0.281566	4.50413
15	10	4.81056	-0.235878	-0.275487	4.55772
15	11	4.91779	-0.177426	-0.454179	4.78598
15	12	5.01662	-0.265436	-0.454179	4.62694
15	13	4.84497	-0.177426	-0.267438	4.67851
15	14	4.84497	-0.214743	-0.267438	4.7012
15	15	5.41477	-0.454179	-0.420921	4.48011
15	16	4.96074	-0.184779	-0.19591	4.48579
15	17	4.96912	-0.170126	-0.271455	4.5022
15	18	4.89859	-0.224295	-0.420921	4.70226
15	19	4.79165	-0.0535561	-0.271455	4.7146
15	20	4.95442	-0.188475	-0.265436	4.68252
15	21	4.77828	-0.118742	-0.203401	4.62775
15	22	4.82751	-0.19591	-0.184779	4.29328
15	23	4.95442	-0.267438	-0.454179	4.62424
15	24	4.84576	-0.228141	-0.269444	4.57795
15	25	4.76559	-0.19591	-0.269444	4.61426
15	26	5.23111	-0.182935	-0.275487	4.83529
15	27	5.59694	-0.271455	-0.216646	4.68212
15	28	4.81947	-0.0519393	-0.127415	4.84977
15	29	4.6357	-0.152108	-0.275487	4.50878
15	30	4.83945	-0.0914832	-0.216646	4.72339
15	31	4.8032	-0.203401	-0.228141	4.56624
15	32	4.87748	-0.190329	-0.454179	4.64795
15	33	4.96703	-0.205283	-0.267438	4.56258
15	34	4.80648	-0.127415	-0.224295	4.63863
15	35	4.98907	-0.146765	-0.0551755	4.60918
15	36	4.9445	-0.281566	-0.175596	4.40312
15	37	4.76132	-0.203401	-0.269444	4.51292
15	38	4.84655	-0.173769	-0.454179	4.48821
15	39	4.84103	-0.0982285	-0.205283	4.63822
15	40	4.37701	-0.275487	-0.269444	4.50518
15	41	5.09006	-0.216646	-0.271455	4.57693
15	42	5.04921	-0.420921	-0.454179	4.63005
15	43	4.61809	-0.106725	-0.235878	4.7481
15	44	4.87977	-0.190329	-0.454179	4.43975
15	45	4.75961	-0.132655	-0.177426	4.6367
15	46	5.07705	-0.269444	-0.275487	4.75972
16	1	4.79909	-0.245429	-0.250724	4.40738
16	2	4.82511	-0.21423	-0.301552	4.5828
16	3	4.84024	-0.217649	-0.329882	4.4171
16	4	4.8032	-0.188955	-0.240161	4.81525
16	5	4.76559	-0.119851	-0.212525	4.8523
16	6	5.01197	-0.19062	-0.256048	4.57113
16	7	4.85593	-0.202356	-0.460681	4.85347
16	8	4.90823	-0.087763	-0.248956	4.62771
16	9	4.8752	-0.248956	-0.36895	4.48263
16	10	4.76644	-0.270385	-0.339507	4.52081
16	11	4.90749	-0.245429	-0.514505	4.77945
16	12	5.00327	-0.324152	-0.514505	4.61868
16	13	4.82189	-0.252496	-0.329882	4.6532
16	14	4.83945	-0.281275	-0.329882	4.73407
16	15	5.37017	-0.514505	-0.460681	4.48064
16	16	4.94236	-0.240161	-0.250724	4.48159
16	17	4.93087	-0.286764	-0.310907	4.48611
16	18	4.88204	-0.256048	-0.460681	4.69191
16	19	4.77238	-0.1183	-0.310907	4.70573
16	20	4.94805	-0.238411	-0.324152	4.66826
16	21	4.77322	-0.175732	-0.294131	4.62138
16	22	4.81947	-0.250724	-0.245429	4.28243
16	23	4.94307	-0.329882	-0.514505	4.62402
16	24	4.78999	-0.301552	-0.339507	4.5349
16	25	4.75445	-0.270385	-0.339507	4.63093
16	26	5.21112	-0.240161	-0.301552	4.82182
16	27	5.53969	-0.310907	-0.286764	4.68508
16	28	4.81867	-0.133925	-0.19062	4.83326
16	29	4.61512	-0.231442	-0.301552	4.50309
16	30	4.8235	-0.172453	-0.281275	4.70888
16	31	4.79827	-0.277632	-0.301552	4.53652
16	32	4.87443	-0.25427	-0.514505	4.63806
16	33	4.95301	-0.268582	-0.329882	4.58476
16	34	4.80893	-0.18067	-0.256048	4.63543
16	35	4.98224	-0.212525	-0.119851	4.59847
16	36	4.91045	-0.36895	-0.248956	4.3841
16	37	4.76559	-0.294131	-0.339507	4.52065
16	38	4.84576	-0.236664	-0.514505	4.479
16	39	4.83945	-0.15461	-0.268582	4.6411
16	40	4.37071	-0.301552	-0.339507	4.48318
16	41	5.08078	-0.281275	-0.310907	4.55724
16	42	5.02256	-0.460681	-0.514505	4.62378
16	43	4.61907	-0.164303	-0.270385	4.74046
16	44	4.80484	-0.1514	-0.514505	4.42781
16	45	4.76303	-0.212525	-0.252496	4.65396
16	46	5.12753	-0.339507	-0.301552	4.76081
17	1	4.81381	-0.307291	-0.328976	4.36278
17	2	4.84261	-0.303996	-0.365032	4.55329
17	3	4.88129	-0.292548	-0.363285	4.33337
17	4	4.78916	-0.282839	-0.303996	4.78789
17	5	4.77068	-0.206893	-0.317241	4.83649
17	6	5.01396	-0.273224	-0.34942	4.54683
17	7	4.86522	-0.22801	-0.530022	4.8575
17	8	4.93447	-0.165951	-0.328976	4.60362
17	9	4.89784	-0.328976	-0.454589	4.44408
17	10	4.74667	-0.379116	-0.398813	4.49068
17	11	4.90676	-0.317241	-0.576443	4.71312
17	12	4.98975	-0.428172	-0.576443	4.54515
17	13	4.82511	-0.337444	-0.363285	4.57035
17	14	4.84497	-0.345983	-0.363285	4.62025
17	15	5.37203	-0.576443	-0.530022	4.40947
17	16	4.96842	-0.317241	-0.322253	4.48188
17	17	4.95018	-0.334048	-0.398813	4.45593
17	18	4.87901	-0.34942	-0.530022	4.68092
17	19	4.79165	-0.189141	-0.398813	4.68671
17	20	4.94663	-0.312253	-0.428172	4.61597
17	21	4.76814	-0.268451	-0.337444	4.58239
17	22	4.84419	-0.322253	-0.317241	4.23242
17	23	4.95653	-0.363285	-0.576443	4.55757
17	24	4.80402	-0.373811	-0.398813	4.50654
17	25	4.75617	-0.325609	-0.398813	4.52962
17	26	5.1801	-0.266865	-0.379116	4.78729
17	27	5.51262	-0.398813	-0.335744	4.66192
17	28	4.8227	-0.215888	-0.295806	4.81055
17	29	4.63181	-0.27482	-0.365032	4.46581
17	30	4.8489	-0.246472	-0.335744	4.68556
17	31	4.81786	-0.32393	-0.373811	4.42722
17	32	4.8941	-0.339146	-0.576443	4.59177
17	33	4.95301	-0.270039	-0.363285	4.56172
17	34	4.82028	-0.295806	-0.34942	4.60413
17	35	5.00596	-0.317241	-0.206893	4.57978
17	36	4.92943	-0.454589	-0.328976	4.34397
17	37	4.74232	-0.337444	-0.398813	4.41208
17	38	4.87061	-0.312253	-0.576443	4.42317
17	39	4.86522	-0.257401	-0.317241	4.62009
17	40	4.31482	-0.365032	-0.398813	4.43946
17	41	5.08512	-0.335744	-0.398813	4.51361
17	42	5.00327	-0.530022	-0.576443	4.60405
17	43	4.61907	-0.255832	-0.379116	4.70509
17	44	4.80648	-0.248026	-0.576443	4.38218
17	45	4.76729	-0.297438	-0.337444	4.59709
17	46	5.06323	-0.398813	-0.379116	4.7371
18	1	4.78415	-0.278556	-0.372995	4.34989
18	2	4.73444	-0.361875	-0.371399	4.55527
18	3	4.85748	-0.339999	-0.417083	4.35827
18	4	4.77576	-0.314063	-0.361875	4.77911
18	5	4.75703	-0.126484	-0.343095	4.83779
18	6	5.02782	-0.320105	-0.369805	4.53722
18	7	4.88204	-0.275653	-0.56237	4.8501
18	8	4.88884	-0.222044	-0.372995	4.60981
18	9	4.88053	-0.372995	-0.507896	4.44503
18	10	4.73708	-0.428838	-0.486196	4.48338
18	11	4.89035	-0.365039	-0.60981	4.71399
18	12	5.00058	-0.444158	-0.60981	4.52715
18	13	4.8896	-0.39235	-0.417083	4.58986
18	14	4.8828	-0.418754	-0.417083	4.64522
18	15	5.34568	-0.60981	-0.56237	4.41376
18	16	4.96981	-0.372995	-0.366625	4.49778
18	17	4.93375	-0.368214	-0.442444	4.45853
18	18	4.92071	-0.369805	-0.56237	4.67282
18	19	4.81381	-0.249901	-0.442444	4.68416
18	20	4.93806	-0.385857	-0.444158	4.59566
18	21	4.79414	-0.32314	-0.39235	4.58358
18	22	4.83071	-0.366625	-0.372995	4.23885
18	23	4.94521	-0.417083	-0.60981	4.55924
18	24	4.79662	-0.408771	-0.486196	4.51693
18	25	4.76217	-0.400527	-0.486196	4.58941
18	26	5.14691	-0.361875	-0.428838	4.76657
18	27	5.50289	-0.442444	-0.398886	4.66019
18	28	4.85125	-0.280011	-0.338454	4.81192
18	29	4.63473	-0.366625	-0.371399	4.43704
18	30	4.8683	-0.321622	-0.398886	4.69068
18	31	4.8339	-0.382626	-0.408771	4.52212
18	32	4.88884	-0.39235	-0.60981	4.57155
18	33	4.96773	-0.32314	-0.418754	4.57573
18	34	4.82991	-0.338454	-0.39235	4.59917
18	35	5.0186	-0.343095	-0.249901	4.57517
18	36	4.91339	-0.507896	-0.372995	4.34081
18	37	4.751	-0.377799	-0.486196	4.44868
18	38	4.86059	-0.355575	-0.60981	4.4232
18	39	4.85981	-0.306561	-0.372995	4.63923
18	40	4.35157	-0.371399	-0.486196	4.41896
18	41	5.09865	-0.398886	-0.442444	4.52531
18	42	5.00997	-0.56237	-0.60981	4.59839
18	43	4.72473	-0.311055	-0.428838	4.69461
18	44	4.79165	-0.31708	-0.60981	4.35935
18	45	4.78666	-0.336912	-0.39235	4.55713
18	46	5.09436	-0.486196	-0.428838	4.70524
19	1	4.77996	-0.277715	-0.352981	4.35381
19	2	4.7318	-0.274982	-0.348566	4.52201
19	3	4.84733	-0.291489	-0.399782	4.3384
19	4	4.7484	-0.281827	-0.298448	4.76845
19	5	4.74232	-0.119858	-0.298448	4.85431
19	6	5.0376	-0.264127	-0.389021	4.5589
19	7	4.8828	-0.254725	-0.537074	4.83699
19	8	4.88129	-0.200095	-0.352981	4.59425
19	9	4.87672	-0.352981	-0.444023	4.46142
19	10	4.71402	-0.355935	-0.405983	4.43486
19	11	4.8729	-0.326778	-0.538848	4.69795
19	12	4.99518	-0.393618	-0.538848	4.49137
19	13	4.75531	-0.281827	-0.399782	4.54848
19	14	4.87443	-0.393618	-0.399782	4.64274
19	15	5.34996	-0.538848	-0.537074	4.41622
19	16	4.96912	-0.316771	-0.332542	4.49801
19	17	4.93806	-0.325343	-0.36485	4.45951
19	18	4.87748	-0.389021	-0.537074	4.68253
19	19	4.80648	-0.211553	-0.36784	4.71968
19	20	4.92217	-0.350035	-0.393618	4.57223
19	21	4.78248	-0.297052	-0.352981	4.57647
19	22	4.83469	-0.332542	-0.345633	4.25868
19	23	4.9395	-0.399782	-0.538848	4.55013
19	24	4.80729	-0.384444	-0.405983	4.51067
19	25	4.76303	-0.325343	-0.405983	4.5462
19	26	5.10655	-0.298448	-0.355935	4.72817
19	27	5.47981	-0.36485	-0.36784	4.68041
19	28	4.83866	-0.236182	-0.323909	4.83392
19	29	4.57985	-0.329656	-0.348566	4.42347
19	30	4.85593	-0.285956	-0.36784	4.695
19	31	4.84261	-0.352981	-0.384444	4.51501
19	32	4.89784	-0.345633	-0.538848	4.56385
19	33	4.99043	-0.297052	-0.399782	4.57646
19	34	4.81462	-0.323909	-0.389021	4.6017
19	35	4.98566	-0.298448	-0.211553	4.58494
19	36	4.91265	-0.444023	-0.352981	4.34528
19	37	4.72739	-0.350035	-0.405983	4.41919
19	38	4.87825	-0.345633	-0.538848	4.42352
19	39	4.87672	-0.268184	-0.329656	4.63914
19	40	4.29865	-0.348566	-0.405983	4.39184
19	41	5.08945	-0.36784	-0.36485	4.59963
19	42	4.99315	-0.537074	-0.538848	4.61592
19	43	4.66908	-0.183773	-0.355935	4.68889
19	44	4.78582	-0.250722	-0.538848	4.37069
19	45	4.75014	-0.252055	-0.326778	4.55704
19	46	5.06069	-0.405983	-0.384444	4.65864
20	1	4.75617	-0.165595	-0.23679	4.38285
20	2	4.71043	-0.212905	-0.224148	4.56618
20	3	4.85203	-0.194443	-0.286344	4.3718
20	4	4.70773	-0.159688	-0.212905	4.79377
20	5	4.73708	-0.0409893	-0.181117	4.90821
20	6	5.00797	-0.194443	-0.285008	4.61727
20	7	4.82431	-0.143333	-0.369958	4.88853
20	8	4.8489	-0.0958123	-0.232981	4.6438
20	9	4.85671	-0.232981	-0.318956	4.50495
20	10	4.71223	-0.263871	-0.338482	4.47503
20	11	4.85125	-0.209185	-0.405465	4.70854
20	12	4.96284	-0.274384	-0.405465	4.51054
20	13	4.75014	-0.170345	-0.286344	4.51753
20	14	4.8489	-0.257357	-0.286344	4.64842
20	15	5.3038	-0.405465	-0.369958	4.41948
20	16	4.8956	-0.210424	-0.23679	4.50207
20	17	4.90823	-0.209185	-0.287682	4.49964
20	18	4.85359	-0.285008	-0.369958	4.74581
20	19	4.78582	-0.115902	-0.287682	4.76753
20	20	4.85437	-0.12724	-0.274384	4.60946
20	21	4.72916	-0.131812	-0.245736	4.59752
20	22	4.80648	-0.23679	-0.230449	4.26924
20	23	4.89859	-0.286344	-0.405465	4.58904
20	24	4.73356	-0.254763	-0.338482	4.49901
20	25	4.70773	-0.173923	-0.338482	4.5606
20	26	5.07016	-0.195663	-0.263871	4.75515
20	27	5.45061	-0.287682	-0.257357	4.72985
20	28	4.79827	-0.0782872	-0.198108	4.88551
20	29	4.56747	-0.224148	-0.212905	4.45208
20	30	4.82511	-0.181117	-0.257357	4.74688
20	31	4.78415	-0.245736	-0.254763	4.54979
20	32	4.86753	-0.188364	-0.405465	4.58903
20	33	4.94164	-0.171537	-0.286344	4.56351
20	34	4.83071	-0.198108	-0.285008	4.62417
20	35	4.91118	-0.170345	-0.115902	4.64186
20	36	4.87596	-0.318956	-0.232981	4.38668
20	37	4.69866	-0.234249	-0.338482	4.44412
20	38	4.85981	-0.230449	-0.405465	4.44688
20	39	4.83945	-0.169156	-0.224148	4.64526
20	40	4.23411	-0.194443	-0.338482	4.41697
20	41	5.03565	-0.257357	-0.287682	4.54046
20	42	4.97466	-0.369958	-0.405465	4.66381
20	43	4.62889	-0.067488	-0.263871	4.70621
20	44	4.751	-0.121555	-0.405465	4.36465
20	45	4.66627	-0.0793736	-0.209185	4.59054
20	46	4.95018	-0.338482	-0.263871	4.59464
21	1	4.72739	-0.13477	-0.179822	4.42689
21	2	4.67376	-0.112982	-0.141399	4.62045
21	3	4.813	-0.104399	-0.203133	4.4099
21	4	4.65205	-0.0906052	-0.112982	4.83075
21	5	4.72295	0.0883739	-0.0916595	4.96756
21	6	4.96981	-0.131471	-0.210234	4.6445
21	7	4.82511	-0.0533723	-0.312696	4.93706
21	8	4.82591	-0.0452833	-0.179822	4.67054
21	9	4.83866	-0.179822	-0.245283	4.5624
21	10	4.64054	-0.160426	-0.240375	4.47787
21	11	4.82028	-0.148074	-0.320622	4.75153
21	12	4.9258	-0.198427	-0.320622	4.57466
21	13	4.71133	-0.107609	-0.203133	4.58479
21	14	4.80156	-0.132569	-0.203133	4.68712
21	15	5.21058	-0.320622	-0.312696	4.46852
21	16	4.85904	-0.135872	-0.154793	4.51194
21	17	4.90897	-0.103331	-0.138079	4.55193
21	18	4.80811	-0.210234	-0.312696	4.79452
21	19	4.75359	-0.0243558	-0.138079	4.83071
21	20	4.85359	-0.0687179	-0.198427	4.6658
21	21	4.70773	-0.0462909	-0.145844	4.6718
21	22	4.75703	-0.154793	-0.162689	4.30026
21	23	4.86753	-0.203133	-0.320622	4.63229
21	24	4.70139	-0.129278	-0.240375	4.50997
21	25	4.67935	-0.0916595	-0.240375	4.62516
21	26	4.91706	-0.0402607	-0.160426	4.75394
21	27	5.3711	-0.138079	-0.136975	4.79881
21	28	4.76899	-0.0273188	-0.131471	4.93042
21	29	4.48751	-0.141399	-0.112982	4.45004
21	30	4.78164	-0.0302905	-0.136975	4.79602
21	31	4.69501	-0.0958878	-0.145844	4.60089
21	32	4.84497	-0.152548	-0.320622	4.63796
21	33	4.85281	-0.107609	-0.203133	4.56986
21	34	4.74754	-0.0615273	-0.210234	4.64781
21	35	4.91925	-0.0916595	-0.0243558	4.68413
21	36	4.84419	-0.245283	-0.179822	4.43849
21	37	4.6606	-0.145844	-0.240375	4.49789
21	38	4.82911	-0.162689	-0.320622	4.50158
21	39	4.76388	-0.102264	-0.141399	4.67472
21	40	4.19419	-0.0863991	-0.240375	4.44263
21	41	4.97189	-0.136975	-0.138079	4.58025
21	42	4.91852	-0.312696	-0.320622	4.70924
21	43	4.56643	0.0190664	-0.160426	4.73292
21	44	4.71761	-0.0666582	-0.320622	4.38523
21	45	4.65966	-0.0302905	-0.148074	4.62908
21	46	4.85904	-0.240375	-0.160426	4.60445
22	1	4.74057	-0.0833008	-0.170863	4.43314
22	2	4.67376	-0.085323	-0.0985683	4.65027
22	3	4.83469	-0.0883641	-0.151212	4.44138
22	4	4.63279	-0.0934532	-0.085323	4.85075
22	5	4.70953	0.0973358	-0.070255	4.98207
22	6	4.97328	-0.0863357	-0.1775	4.67721
22	7	4.80484	-0.0692584	-0.252377	4.96629
22	8	4.82189	-0.0321085	-0.170863	4.69438
22	9	4.85826	-0.170863	-0.25958	4.58805
22	10	4.61215	-0.0975432	-0.207925	4.47998
22	11	4.80074	-0.106807	-0.305183	4.76653
22	12	4.90749	-0.192034	-0.305183	4.58098
22	13	4.69501	-0.078263	-0.153377	4.5966
22	14	4.751	-0.0985683	-0.138322	4.70113
22	15	5.2062	-0.305183	-0.252377	4.45746
22	16	4.82831	-0.0436917	-0.109914	4.50638
22	17	4.85125	-0.0924333	-0.18754	4.58087
22	18	4.8032	-0.1775	-0.252377	4.8316
22	19	4.76388	0.00648451	-0.18754	4.85836
22	20	4.84103	-0.0593476	-0.192034	4.69411
22	21	4.72739	-0.0583618	-0.153377	4.68694
22	22	4.74754	-0.109914	-0.151212	4.30481
22	23	4.86136	-0.138322	-0.305183	4.65973
22	24	4.64054	-0.119294	-0.207925	4.50818
22	25	4.65491	-0.116158	-0.207925	4.64226
22	26	4.98839	0.0156757	-0.0975432	4.77109
22	27	5.3038	-0.18754	-0.119294	4.83862
22	28	4.76132	-0.0273215	-0.0863357	4.95862
22	29	4.47734	-0.0985683	-0.123492	4.49313
22	30	4.75273	-0.0130965	-0.119294	4.80899
22	31	4.63667	-0.0672684	-0.153377	4.59098
22	32	4.84182	-0.154461	-0.305183	4.64952
22	33	4.82189	-0.123492	-0.138322	4.52925
22	34	4.75186	-0.072251	-0.1775	4.67447
22	35	4.89335	-0.070255	0.00648451	4.70004
22	36	4.83151	-0.25958	-0.170863	4.45026
22	37	4.64823	-0.153377	-0.207925	4.51387
22	38	4.85748	-0.151212	-0.305183	4.51282
22	39	4.75273	-0.0524679	-0.123492	4.69363
22	40	4.1972	-0.0282771	-0.207925	4.45179
22	41	4.97328	-0.119294	-0.18754	4.60139
22	42	4.90231	-0.252377	-0.305183	4.73461
22	43	4.56954	0.0612804	-0.0975432	4.74188
22	44	4.69226	-0.0417518	-0.305183	4.40185
22	45	4.67283	-0.00746272	-0.106807	4.64781
22	46	4.8339	-0.207925	-0.153377	4.6125
23	1	4.75617	-0.0621084	-0.10374	4.48046
23	2	4.6812	-0.0268162	-0.0797386	4.67872
23	3	4.83628	-0.0563	-0.10374	4.46747
23	4	4.60217	-0.0486077	-0.0277539	4.87471
23	5	4.68675	0.0780756	-0.0738273	5.01349
23	6	4.95864	-0.0409741	-0.161017	4.70101
23	7	4.76388	-0.00274098	-0.182687	4.96301
23	8	4.82591	0.0376051	-0.0906677	4.72686
23	9	4.85981	-0.0906677	-0.211577	4.64663
23	10	4.57161	-0.0926677	-0.113913	4.50181
23	11	4.77238	-0.0110093	-0.249491	4.79974
23	12	4.92435	-0.157807	-0.249491	4.62148
23	13	4.64535	-0.0447836	-0.0728454	4.62288
23	14	4.69501	-0.0621084	-0.0728454	4.73805
23	15	5.19185	-0.249491	-0.182687	4.48537
23	16	4.79744	-0.0419251	-0.0563	4.50373
23	17	4.77912	0.027892	-0.0916672	4.62206
23	18	4.80238	-0.161017	-0.182687	4.86747
23	19	4.75186	0.0480948	-0.0916672	4.91023
23	20	4.84024	-0.0333983	-0.157807	4.73675
23	21	4.64727	0.0593357	-0.0505252	4.72922
23	22	4.72916	-0.0333983	-0.10374	4.33807
23	23	4.85826	-0.0728454	-0.249491	4.69101
23	24	4.58292	-0.0718646	-0.113913	4.56006
23	25	4.6357	-0.0524465	-0.113913	4.65695
23	26	4.96004	-0.0277539	-0.0926677	4.7972
23	27	5.2776	-0.0916672	-0.0438299	4.88857
23	28	4.74927	0.0437374	-0.0438299	4.99183
23	29	4.47961	-0.0797386	-0.0572658	4.50242
23	30	4.7362	0.014493	-0.0438299	4.85303
23	31	4.60317	-0.0505252	-0.0718646	4.61363
23	32	4.83866	-0.11085	-0.249491	4.68025
23	33	4.78666	-0.0466938	-0.0797386	4.5293
23	34	4.73532	-0.0438299	-0.161017	4.71183
23	35	4.91486	-0.0738273	0.0480948	4.73262
23	36	4.84103	-0.211577	-0.0906677	4.48595
23	37	4.57471	-0.0100872	-0.113913	4.56063
23	38	4.85981	-0.10374	-0.249491	4.5711
23	39	4.73356	-0.0381264	-0.0797386	4.68833
23	40	4.16511	-0.0572658	-0.113913	4.47766
23	41	4.87672	-0.0438299	-0.0916672	4.63473
23	42	4.91118	-0.182687	-0.249491	4.78561
23	43	4.54542	0.137061	-0.0926677	4.77176
23	44	4.71939	-0.0514854	-0.249491	4.42727
23	45	4.65776	0.0108894	-0.0447836	4.67594
23	46	4.82671	-0.113913	-0.0926677	4.61688
24	1	4.7362	-0.0322031	-0.0931119	4.49882
24	2	4.66438	-0.000880669	-0.0892546	4.69016
24	3	4.80648	-0.00529569	-0.0931119	4.46622
24	4	4.57985	-0.0892546	-0.000880669	4.8842
24	5	4.69135	0.0770588	-0.000880669	5.05216
24	6	4.94876	-0.0195562	-0.124518	4.73698
24	7	4.72739	-0.00973028	-0.183026	4.98644
24	8	4.82911	0.0614528	-0.0892546	4.75481
24	9	4.86214	-0.0892546	-0.175654	4.66956
24	10	4.55388	-0.0589205	-0.100871	4.51561
24	11	4.69592	0.0226293	-0.227334	4.81201
24	12	4.89784	-0.126514	-0.227334	4.64347
24	13	4.61611	0.0303448	-0.0459333	4.62808
24	14	4.65586	0.00789132	-0.0459333	4.72665
24	15	5.14283	-0.227334	-0.183026	4.50999
24	16	4.75789	0.0363048	-0.00529569	4.4875
24	17	4.82831	0.0647586	-0.107711	4.6647
24	18	4.78164	-0.124518	-0.183026	4.89056
24	19	4.73444	0.058136	-0.107711	4.95308
24	20	4.80484	-0.0195562	-0.126514	4.74501
24	21	4.68951	0.0556412	-0.0294796	4.73705
24	22	4.70048	0.0191811	-0.0931119	4.35294
24	23	4.85748	-0.0459333	-0.227334	4.70235
24	24	4.51852	-0.0673594	-0.100871	4.55888
24	25	4.61809	0.000879894	-0.100871	4.65856
24	26	4.99518	0.00351494	-0.0892546	4.81354
24	27	5.27351	-0.107711	0.00175902	4.94157
24	28	4.71492	0.0514693	-0.0322031	5.02676
24	29	4.41037	-0.0303866	-0.0450121	4.49373
24	30	4.69043	0.0294904	-0.0322031	4.87702
24	31	4.52504	-0.0294796	-0.0673594	4.6056
24	32	4.82511	-0.105752	-0.227334	4.6896
24	33	4.72827	0.00701757	-0.0459333	4.51297
24	34	4.61115	-0.0322031	-0.124518	4.73315
24	35	4.8235	-0.000880669	0.058136	4.75751
24	36	4.84103	-0.175654	-0.0892546	4.50892
24	37	4.56226	0.000879894	-0.100871	4.57065
24	38	4.87214	-0.0931119	-0.227334	4.60584
24	39	4.66155	0.00701757	-0.0303866	4.67525
24	40	4.21509	-0.0450121	-0.100871	4.48125
24	41	4.85437	0.00175902	-0.107711	4.66581
24	42	4.89035	-0.183026	-0.227334	4.81003
24	43	4.51415	0.166648	-0.0589205	4.77945
24	44	4.67749	-0.00706717	-0.227334	4.43677
24	45	4.66344	0.0234896	0.0226293	4.68763
24	46	4.70411	-0.100871	-0.0673594	4.58327
25	1	4.71939	-0.0335227	-0.0800427	4.53179
25	2	4.62693	-0.0414209	-0.0396604	4.7001
25	3	4.79991	0.0134343	-0.0538324	4.49821
25	4	4.50092	-0.00763686	-0.0414209	4.9108
25	5	4.65205	0.0920003	0.0266905	5.10797
25	6	4.92071	0.00841756	-0.0800427	4.78333
25	7	4.65776	0.00589972	-0.147271	5.04672
25	8	4.78332	0.0981495	-0.0800427	4.78382
25	9	4.82109	-0.0800427	-0.169054	4.69369
25	10	4.43675	0.0299773	-0.0467213	4.54839
25	11	4.67842	0.0478639	-0.225683	4.84942
25	12	4.89784	-0.0791274	-0.225683	4.67124
25	13	4.60717	0.0486694	-0.031776	4.63703
25	14	4.63667	0.046251	-0.031776	4.73165
25	15	5.15445	-0.225683	-0.147271	4.54049
25	16	4.70863	0.0175958	0.0134343	4.51343
25	17	4.82831	0.0865886	-0.0414209	4.7047
25	18	4.74493	-0.0800427	-0.147271	4.93735
25	19	4.71582	0.106543	-0.0414209	5.00753
25	20	4.79662	0.0324353	-0.0873957	4.77051
25	21	4.54436	0.180488	0.0413966	4.75811
25	22	4.69135	0.0357033	-0.0538324	4.39212
25	23	4.84733	-0.031776	-0.225683	4.71777
25	24	4.46706	-0.0256863	-0.0467213	4.5656
25	25	4.53152	0.0413966	-0.0467213	4.66561
25	26	4.95512	0.091229	-0.0414209	4.85062
25	27	5.19518	-0.0414209	0.0446355	4.9795
25	28	4.68028	0.108062	-0.0520499	5.07887
25	29	4.35286	-0.0396604	-0.0414209	4.50215
25	30	4.66532	0.0622642	-0.0520499	4.92379
25	31	4.46706	0.0413966	-0.0256863	4.56718
25	32	4.80729	-0.0873957	-0.225683	4.71936
25	33	4.64054	0.0357033	-0.0396604	4.52842
25	34	4.67842	-0.0520499	-0.0873957	4.76577
25	35	4.92725	0.0266905	0.0920003	4.79842
25	36	4.8235	-0.169054	-0.0800427	4.5413
25	37	4.5207	0.0526871	-0.0467213	4.56542
25	38	4.83071	-0.0538324	-0.225683	4.63826
25	39	4.56954	0.0788065	-0.0396604	4.69238
25	40	4.00733	0.0381472	-0.0467213	4.50009
25	41	4.85748	0.0446355	-0.0414209	4.70913
25	42	4.86368	-0.147271	-0.225683	4.84325
25	43	4.47961	0.178369	0.0299773	4.79807
25	44	4.69226	0.0324353	-0.225683	4.46463
25	45	4.63084	0.083483	0.0478639	4.70936
25	46	4.73883	-0.0467213	-0.0256863	4.60289
26	1	4.65966	-0.0138045	-0.0203673	4.54141
26	2	4.57265	0.0128207	0.0191699	4.69938
26	3	4.77322	0.0294022	-0.0419988	4.50722
26	4	4.41159	0.0191699	0.0128207	4.9076
26	5	4.61115	0.135545	0.0835106	5.11698
26	6	4.88053	0	-0.0311245	4.79212
26	7	4.61611	0.0916378	-0.125271	5.08005
26	8	4.73444	0.119931	-0.0138045	4.79879
26	9	4.76303	-0.0129872	-0.102676	4.68749
26	10	4.36182	0.0745687	-0.0445251	4.57579
26	11	4.65014	0.0678094	-0.177816	4.86381
26	12	4.88658	-0.0411581	-0.177816	4.68653
26	13	4.54754	0.157142	-0.0419988	4.66298
26	14	4.56954	0.096043	-0.0419988	4.73386
26	15	5.14517	-0.177816	-0.125271	4.56174
26	16	4.64054	0.0526231	0.0144118	4.51652
26	17	4.80729	0.152306	0.0152064	4.73436
26	18	4.69135	-0.0311245	-0.125271	4.94905
26	19	4.64823	0.180977	0.0152064	5.01257
26	20	4.75875	0.0700676	-0.0411581	4.77919
26	21	4.52504	0.206883	0.0480218	4.78014
26	22	4.68491	0.0144118	-0.0203673	4.40021
26	23	4.81056	-0.0419988	-0.177816	4.7271
26	24	4.45667	-0.00809721	-0.0445251	4.60436
26	25	4.54116	0.116348	-0.0445251	4.67283
26	26	4.92653	0.160582	0.0128207	4.87833
26	27	5.15271	0.0152064	0.0449425	4.9683
26	28	4.63473	0.117783	-0.00972455	5.09405
26	29	4.30946	0.0254791	0.0128207	4.51245
26	30	4.60617	0.0975072	-0.00972455	4.93778
26	31	4.43201	0.0916378	-0.00809721	4.56712
26	32	4.77576	-0.0286318	-0.177816	4.7261
26	33	4.57985	0.0730706	-0.0419988	4.5377
26	34	4.67376	-0.00972455	-0.0311245	4.78284
26	35	4.79414	0.0835106	0.135545	4.80805
26	36	4.80729	-0.102676	-0.0129872	4.54407
26	37	4.4705	0.0480218	-0.0445251	4.59991
26	38	4.82591	-0.0203673	-0.177816	4.64113
26	39	4.5486	0.0996994	0.0254791	4.70392
26	40	4.04305	0.0894278	-0.0445251	4.52328
26	41	4.79496	0.0449425	0.0152064	4.72259
26	42	4.80811	-0.125271	-0.177816	4.85605
26	43	4.45551	0.194346	0.0745687	4.82431
26	44	4.64439	0.0564413	-0.177816	4.47633
26	45	4.60817	0.109144	0.0678094	4.72173
26	46	4.71313	-0.0445251	-0.00809721	4.60509
27	1	4.68767	0.0622885	0.0121675	4.58476
27	2	4.48751	-0.00383289	0.0219456	4.6614
27	3	4.72827	0.0772727	-0.0123173	4.55012
27	4	4.35414	0.225742	-0.00383289	4.8904
27	5	4.51634	0.269928	0.143713	5.10044
27	6	4.84576	0.0687378	0.00610223	4.83426
27	7	4.43201	0.108645	-0.0161978	4.99759
27	8	4.70139	0.138397	0.0121675	4.79859
27	9	4.73444	0.0121675	-0.0429922	4.69888
27	10	4.50092	0.0779807	-0.00922374	4.62397
27	11	4.54436	0.119567	-0.122769	4.89762
27	12	4.85437	0.000764818	-0.122769	4.70492
27	13	4.55808	0.13506	-0.0123173	4.71909
27	14	4.54648	0.109331	-0.0123173	4.76909
27	15	5.20675	-0.122769	-0.0161978	4.59045
27	16	4.62006	0.0927333	0.0680233	4.58148
27	17	4.76644	0.202894	0.0390147	4.74123
27	18	4.63279	0.00610223	-0.0161978	4.93473
27	19	4.59915	0.153604	0.0390147	4.98197
27	20	4.7397	0.096214	0.000764818	4.77955
27	21	4.50756	0.216542	0.0608496	4.7791
27	22	4.62301	0.0680233	0.0323702	4.43764
27	23	4.77996	-0.0123173	-0.122769	4.73996
27	24	4.43912	0.0715909	-0.00922374	4.62397
27	25	4.4987	0.0927333	-0.0123173	4.75305
27	26	4.92217	0.284425	-0.00383289	4.81628
27	27	5.02651	0.0390147	0.0948232	4.95127
27	28	4.59107	0.133053	0.0226939	5.09487
27	29	4.25986	0.0219456	-0.00383289	4.55239
27	30	4.5401	0.247482	0.0226939	4.93506
27	31	4.3451	0.0989898	0.0608496	4.6313
27	32	4.74927	0.0353287	-0.122769	4.74457
27	33	4.48187	0.111387	-0.0123173	4.56688
27	34	4.61809	0.0226939	0.00610223	4.8159
27	35	4.61907	0.143713	0.153604	4.79928
27	36	4.77576	-0.0429922	0.0121675	4.59053
27	37	4.48074	0.0608496	-0.00922374	4.69567
27	38	4.80238	0.0323702	-0.122769	4.66364
27	39	4.44969	0.108645	0.0219456	4.71519
27	40	3.97781	0.150318	-0.00922374	4.52076
27	41	4.8227	0.0948232	0.0390147	4.73594
27	42	4.77828	-0.0161978	-0.122769	4.85014
27	43	4.42365	0.248079	0.0779807	4.82307
27	44	4.64535	0.0892405	-0.122769	4.51525
27	45	4.54436	0.145037	0.119567	4.7401
27	46	4.57368	-0.00922374	0.0608496	4.66465
28	1	4.6812	0.0584628	0.00877199	4.5859
28	2	4.39692	0.105801	0.0756277	4.64912
28	3	4.76046	0.072901	-0.0275417	4.55218
28	4	4.22975	0.315914	0.105801	4.86748
28	5	4.46245	0.218729	0.181465	5.08317
28	6	4.77744	0.0501179	0.0388818	4.81095
28	7	4.40916	0.0508159	0.00220022	5.00085
28	8	4.58701	0.249518	0.0145775	4.78197
28	9	4.69684	0.0145775	-0.054312	4.68107
28	10	4.44735	0.0584628	-0.0699373	4.63832
28	11	4.56539	0.125422	-0.122475	4.87888
28	12	4.84576	-0.00294118	-0.122475	4.68643
28	13	4.57574	0.131878	-0.0275417	4.69318
28	14	4.51961	0.0674253	-0.0275417	4.75674
28	15	5.14049	-0.122475	-0.0275417	4.58425
28	16	4.6747	0.0938407	0.0466201	4.58507
28	17	4.75445	0.154151	0.122179	4.70786
28	18	4.58088	0.0388818	0.00220022	4.91016
28	19	4.53796	0.181465	0.0971773	4.95813
28	20	4.7032	0.0619195	-0.00294118	4.76234
28	21	4.45667	0.244356	0.0985089	4.758
28	22	4.65966	0.0466201	0.00877199	4.43841
28	23	4.78666	-0.0275417	-0.122475	4.72351
28	24	4.41764	0.0529073	-0.0699373	4.63832
28	25	4.52613	0.111071	-0.0699373	4.73227
28	26	4.74927	0.313234	0.0584628	4.78981
28	27	4.97535	0.122179	0.0971773	4.92269
28	28	4.46245	0.281052	0.0501179	5.07939
28	29	4.24707	0.0756277	0.0904928	4.55558
28	30	4.45899	0.281052	0.0563831	4.91846
28	31	4.445	0.159799	0.0529073	4.64384
28	32	4.72916	0.0260884	-0.122475	4.72774
28	33	4.47506	0.0904928	-0.0275417	4.5548
28	34	4.62986	0.0563831	0.0260884	4.80358
28	35	4.64054	0.223437	0.181465	4.76772
28	36	4.79991	-0.054312	0.0145775	4.57127
28	37	4.51961	0.0985089	-0.0699373	4.69035
28	38	4.79248	0.00877199	-0.122475	4.65585
28	39	4.37701	0.242629	0.072901	4.71407
28	40	3.97968	0.204468	-0.0699373	4.51872
28	41	4.79496	0.0971773	0.122179	4.70972
28	42	4.69226	0.00220022	-0.122475	4.82908
28	43	4.36564	0.264283	0.0584628	4.8249
28	44	4.60617	0.0563831	-0.122475	4.50979
28	45	4.55913	0.152261	0.125422	4.73046
28	46	4.69226	-0.0699373	0.0529073	4.67978
29	1	4.69226	0.204874	0.128261	4.64039
29	2	4.36945	0.166396	0.164584	4.68389
29	3	4.83628	0.23406	0.0873083	4.59435
29	4	4.21213	0.36399	0.166396	4.88147
29	5	4.42604	0.321495	0.226133	5.09472
29	6	4.78749	0.219287	0.12575	4.87087
29	7	4.41401	0.289462	0.118179	5.0596
29	8	4.56331	0.287326	0.128261	4.81155
29	9	4.69318	0.128261	0.0794394	4.73299
29	10	4.44383	0.175408	0.100287	4.64307
29	11	4.55177	0.248062	-0.0325998	4.90387
29	12	4.85359	0.0899176	-0.0325998	4.72916
29	13	4.55598	0.240806	0.0873083	4.74211
29	14	4.49981	0.216421	0.0873083	4.79613
29	15	5.12158	-0.0325998	0.0873083	4.64937
29	16	4.68675	0.238562	0.136378	4.61461
29	17	4.74232	0.291062	0.158519	4.75501
29	18	4.51852	0.12575	0.118179	4.94692
29	19	4.50535	0.226133	0.158519	4.99998
29	20	4.67842	0.23067	0.0899176	4.8062
29	21	4.42843	0.342968	0.131391	4.81207
29	22	4.64343	0.136378	0.155473	4.52938
29	23	4.80648	0.0873083	-0.0325998	4.78189
29	24	4.4613	0.15303	0.100287	4.70417
29	25	4.50645	0.18907	0.0873083	4.79671
29	26	4.70048	0.323044	0.166396	4.83816
29	27	4.96773	0.158519	0.180181	5.00319
29	28	4.4613	0.309014	0.219287	5.10268
29	29	4.2683	0.164584	0.166396	4.58202
29	30	4.41159	0.347006	0.180181	4.96075
29	31	4.30946	0.181965	0.131391	4.69163
29	32	4.72117	0.128888	-0.0325998	4.75875
29	33	4.45783	0.195539	0.0873083	4.6273
29	34	4.56643	0.227837	0.120077	4.83516
29	35	4.60617	0.303241	0.226133	4.8467
29	36	4.8032	0.0794394	0.128261	4.62549
29	37	4.5326	0.131391	0.100287	4.67747
29	38	4.79579	0.155473	-0.0325998	4.72525
29	39	4.3464	0.281964	0.164584	4.73437
29	40	4.00733	0.192604	0.100287	4.55586
29	41	4.84024	0.180181	0.158519	4.77578
29	42	4.68398	0.118179	-0.0325998	4.8549
29	43	4.39568	0.350526	0.175408	4.85645
29	44	4.58497	0.120077	-0.0325998	4.56859
29	45	4.56643	0.229538	0.240806	4.75826
29	46	4.70773	0.100287	0.131391	4.71169
